# Supplementary material for: In-Situ Imaging of Molten High-Entropy Alloys Using Cold Neutrons
Source: J Imaging. 2019 Feb 16;5(2):29. doi: 10.3390/jimaging5020029 (PMC8320920; doi:10.3390/jimaging5020029)
Supplement: Supplementary file 1 [file jimaging-05-00029-s001.zip]

Archive with 1 entries (1 files):
- CoCrCu+Ni.avi
